# Supplementary material for: Feasibility and Efficacy of Gastric Underwater Endoscopic Mucosal Resection
Source: Diagnostics (Basel). 2024 Mar 3;14(5):536. doi: 10.3390/diagnostics14050536 (PMC10931230; doi:10.3390/diagnostics14050536)
Supplement: Supplementary file 1 [file diagnostics-14-00536-s001.zip]

Archive with 1 entries (1 files):
- diagnostics-2880420-supplementary.mp4
